# Supplementary material for: NanoARG: a web service for detecting and contextualizing antimicrobial resistance genes from nanopore-derived metagenomes
Source: Microbiome. 2019 Jun 7;7:88. doi: 10.1186/s40168-019-0703-9 (PMC6555988; doi:10.1186/s40168-019-0703-9)
Supplement: Supplementary file 1 — Table S1. Pseudomonas aeruginosa-like identified nanopore reads. (XLSX 4 kb) [file 40168_2019_703_MOESM1_ESM.xlsx]

## Sheet: Sheet1
Category	ARG	CHE_INF	HK_INF	IND_AS	HK_AS	GEM
multidrug	nfxB	0	1	3	0	0
	OprJ	0	0	1	0	0
	mtrA	0	1	0	0	0
	acrB	0	0	1	0	0
	mexC	0	0	11	1	0
	mexK	1	0	0	0	0
	mdsb	0	1	0	0	0
	CRP	0	0	0	1	0
	MexD	0	3	30	1	0
	oprJ	0	0	15	1	0
aminoglycoside	Ant3Ia	0	0	1	0	0
	aadA11	1	0	0	0	0
	strA	0	1	3	0	0
	aadA6	1	0	1	0	0
	APH(3'')-Ib	0	0	1	0	0
	APH(6)-Id	0	0	4	0	0
	Ant2Ia	0	0	1	0	0
beta lactam	OXA-53	1	0	0	0	0
	IMP-7	0	0	0	2	0
	CARB-3	0	0	0	1	0
	IMP-2	0	0	0	1	0
	VIM-18	0	1	0	0	0
	OXA-21	2	0	0	0	0
	VIM-1	0	1	0	0	0
bacitracin	uppP	1	0	1	0	0
chloramphenicol	cmlA5	0	1	0	0	0
quinolone	qacH	0	0	0	2	0
sulfonamide	sul1	0	2	1	1	0
total reads		7	12	74	11	0
