# Supplementary material for: NanoARG: a web service for detecting and contextualizing antimicrobial resistance genes from nanopore-derived metagenomes
Source: Microbiome. 2019 Jun 7;7:88. doi: 10.1186/s40168-019-0703-9 (PMC6555988; doi:10.1186/s40168-019-0703-9)
Supplement: Supplementary file 2 — Table S2. Acinetobacter baumannii-like identified nanopore reads. (XLSX 4 kb) [file 40168_2019_703_MOESM2_ESM.xlsx]

## Sheet: Sheet1
Category	ARG	CHE_INF	HK_INF	IND_AS	HK_AS	GEM
aminoglycoside	J635 4357	0	1	0	0	0
	APH(3'')-Ib	0	3	0	0	0
	APH(6)-Id	0	7	1	0	0
	aadA1	1	0	0	0	0
	aphE	0	1	0	0	0
	Ant2Ia	0	1	0	0	0
beta lactam	VEB-6	0	0	1	3	0
	OXA-10	1	1	0	0	0
	VEB-7	0	1	0	0	0
	blaVEB-11	0	0	0	2	0
	GES-24	1	0	0	0	0
chloramphenicol	catB3	0	0	1	0	0
polymyxin	RosB	0	1	0	0	0
quinolone	mfd	0	0	0	1	0
sulfonamide	sul2	1	0	0	0	0
	sul1	0	0	3	0	0
Total reads		4	16	6	6	0
